# Supplementary material for: Proteomics of Bronchoalveolar Lavage Fluid Reveals a Lung Oxidative Stress Response in Murine Herpesvirus-68 Infection
Source: Viruses. 2018 Nov 27;10(12):670. doi: 10.3390/v10120670 (PMC6316452; doi:10.3390/v10120670)
Supplement: Supplementary file 1 [file viruses-10-00670-s001.zip]

Archive with 3 entries (3 files):
- pap4_Bortz_SuppFiG.pdf
- pap4_Bortz_SupplementaryTables.pdf
- supplementary captions.pdf
